# Supplementary material for: Identification of Fungi Causing Root Rot in Oregano Crops in Southern Peru: Morphological and Molecular Analysis
Source: Pathogens. 2025 Jul 29;14(8):746. doi: 10.3390/pathogens14080746 (PMC12389733; doi:10.3390/pathogens14080746)
Supplement: Supplementary file 1 [file pathogens-14-00746-s001.zip]

Archive with 1 entries (1 files):
- pathogens-3699027-supplementary.pdf
